# Supplementary material for: Somatic mutation of DNAH genes implicated higher chemotherapy response rate in gastric adenocarcinoma patients
Source: J Transl Med. 2019 Apr 3;17:109. doi: 10.1186/s12967-019-1867-6 (PMC6448266; doi:10.1186/s12967-019-1867-6)
Supplement: Supplementary file 1 — Additional file 1: Table S1. The filtering conditions to detect somatic SNV. Table S2. DNAH mutations in our cohort with 64 FFPE samples of gastric adenocarcinoma. [file 12967_2019_1867_MOESM1_ESM.xlsx]

## Sheet: Additional Table 1
Additional Table 1: The filtering conditions to detect somatic SNV
filtering condiontions to detect somatic single nucleotide variations
	High allele frequency(AF)	low allele frequency (AF)
read depth	>= 8 for tumor and normal	>= 8 for tumor and normal
mapping quality	>= 20 for tumor and normal	>= 20 for tumor and normal
base quality	>= 10 for tumor and normal	>= 10 for tumor and normal
AF for tumor	>= 0.15	0.15 > AF >= 0.05
reads supporting a SNV for tumor	>= 4	>= 8
AF for normal	< 0.03	< 0.01
AF for normal / AF for tumor	< 0.1	< 0.1
filtering conditions to detect somatic short insertions/deletions
	High allele frequency(AF)	low allele frequency (AF)
read depth	>= 8 for tumor and >= 10 for normal	>= 8 for tumor and >=10 for normal
mapping quality	>= 20 for tumor and normal	>= 20 for tumor and normal
AF for tumor	>= 0.2	0.2 > AF >= 0.05
reads supporting a indel for tumor	>= 6	>= 12
AF for normal	0	0

## Sheet: Additional Table 2
Additional Table 2: DNAH mutations in our chort with 64 FFPE samples of gastric adenocarcinoma
Hugo_Symbol	NCBI_Build	Chromosome	Start_Position	End_Position	Strand	Variant_Classification	Variant_Type	Tumor_Seq_Allele1	Tumor_Seq_Allele2	HGVSp	Tumor	Normal
DNAH1	GRCh37	3	52410003	52410003	+	Missense_Mutation	SNP	C	T	p.R2398C	Sample_09_08472A1	Sample_09_08472C2
DNAH2	GRCh37	17	7678253	7678253	+	Frame_Shift_Del	DEL	A	-	p.K1561Nfs*9	Sample_11_00450A1	Sample_11_00450B2
DNAH2	GRCh37	17	7683523	7683523	+	Missense_Mutation	SNP	G	T	p.R1924L	Sample_11_10723A1	Sample_11_10723B2
DNAH2	GRCh37	17	7689559	7689559	+	Missense_Mutation	SNP	G	A	p.V2083M	Sample_12_13995A1	Sample_12_13995C2
DNAH2	GRCh37	17	7674694	7674694	+	Missense_Mutation	SNP	C	T	p.S1470L	Sample_12_17989A1	Sample_12_17989B2
DNAH3	GRCh37	16	21117970	21117970	+	Missense_Mutation	SNP	C	T	p.A709T	Sample_09_07069A1	Sample_09_07069C2
DNAH3	GRCh37	16	21063028	21063028	+	Frame_Shift_Del	DEL	G	-	p.R1401Gfs*3	Sample_11_00995A1	Sample_11_00995B2
DNAH3	GRCh37	16	20946771	20946771	+	Missense_Mutation	SNP	T	C	p.I3966V	Sample_12_16262A1	Sample_12_16262B2
DNAH3	GRCh37	16	21117970	21117970	+	Missense_Mutation	SNP	C	T	p.A709T	Sample_12_16262A1	Sample_12_16262B2
DNAH5	GRCh37	5	13793812	13793812	+	Missense_Mutation	SNP	A	C	p.L2679R	Sample_09_06021A1	Sample_09_06021B2
DNAH5	GRCh37	5	13807798	13807798	+	Frame_Shift_Del	DEL	T	-	p.T2597Qfs*2	Sample_09_07069A1	Sample_09_07069C2
DNAH5	GRCh37	5	13781062	13781062	+	Missense_Mutation	SNP	G	A	p.R2943C	Sample_09_08472A1	Sample_09_08472C2
DNAH5	GRCh37	5	13717623	13717623	+	Missense_Mutation	SNP	C	T	p.S4169N	Sample_10_01626A1	Sample_10_01626B2
DNAH5	GRCh37	5	13871738	13871738	+	Missense_Mutation	SNP	T	C	p.N1178S	Sample_10_12359A1	Sample_10_12359C2
DNAH5	GRCh37	5	13883076	13883076	+	Silent	SNP	G	A	p.A1037A	Sample_10_14072A1	Sample_10_14072B2
DNAH5	GRCh37	5	13841133	13841133	+	Missense_Mutation	SNP	A	G	p.L1864P	Sample_11_00450A1	Sample_11_00450B2
DNAH5	GRCh37	5	13923443	13923443	+	Silent	SNP	C	T	p.V128V	Sample_11_00450A1	Sample_11_00450B2
DNAH5	GRCh37	5	13829713	13829713	+	Missense_Mutation	SNP	A	G	p.V2117A	Sample_11_14322A1	Sample_11_14322B2
DNAH5	GRCh37	5	13721225	13721225	+	Missense_Mutation	SNP	G	T	p.P4055T	Sample_11_14322A1	Sample_11_14322B2
DNAH5	GRCh37	5	13859631	13859631	+	Missense_Mutation	SNP	G	A	p.T1627M	Sample_11_14322A1	Sample_11_14322B2
DNAH6	GRCh37	2	85039546	85039546	+	Missense_Mutation	SNP	C	A	p.L3941I	Sample_09_07069A1	Sample_09_07069C2
DNAH6	GRCh37	2	84752779	84752779	+	Missense_Mutation	SNP	C	T	p.R106C	Sample_09_13676A1	Sample_09_13676B2
DNAH6	GRCh37	2	84811191	84811191	+	Silent	SNP	G	A	p.V766V	Sample_11_00450A1	Sample_11_00450B2
DNAH6	GRCh37	2	84915647	84915647	+	Missense_Mutation	SNP	G	T	p.D2408Y	Sample_12_14413A1	Sample_12_14413B2
DNAH7	GRCh37	2	196689109	196689109	+	Missense_Mutation	SNP	T	C	p.Q3054R	Sample_09_09119A1	Sample_09_09119C2
DNAH7	GRCh37	2	196825505	196825505	+	Missense_Mutation	SNP	T	G	p.K790N	Sample_10_03475A1	Sample_10_03475B2
DNAH7	GRCh37	2	196746574	196746574	+	Missense_Mutation	SNP	T	C	p.Q1969R	Sample_12_10360A1	Sample_12_10360B2
DNAH7	GRCh37	2	196699052	196699052	+	Missense_Mutation	SNP	G	A	p.P2993L	Sample_12_9822A1	Sample_12_9822B2
DNAH8	GRCh37	6	38820534	38820534	+	Missense_Mutation	SNP	G	A	p.R1627H	Sample_09_07069A1	Sample_09_07069C2
DNAH8	GRCh37	6	38816440	38816440	+	Frame_Shift_Del	DEL	A	-	p.N1473Ifs*15	Sample_09_07069A1	Sample_09_07069C2
DNAH8	GRCh37	6	38919103	38919103	+	Silent	SNP	C	T	p.C3869C	Sample_09_08472A1	Sample_09_08472C2
DNAH8	GRCh37	6	38743641	38743641	+	Frame_Shift_Del	DEL	A	-	p.K410Sfs*18	Sample_10_01626A1	Sample_10_01626B2
DNAH8	GRCh37	6	38893943	38893943	+	Missense_Mutation	SNP	G	A	p.G3475D	Sample_11_00450A1	Sample_11_00450B2
DNAH8	GRCh37	6	38834380	38834380	+	Missense_Mutation	SNP	C	T	p.A1954V	Sample_11_00450A1	Sample_11_00450B2
DNAH8	GRCh37	6	38917329	38917329	+	Missense_Mutation	SNP	T	A	p.H3860Q	Sample_11_16978A1	Sample_11_16978B2
DNAH9	GRCh37	17	11687660	11687660	+	Missense_Mutation	SNP	C	T	p.A2622V	Sample_09_09049A1	Sample_09_09049C2
DNAH9	GRCh37	17	11797742	11797742	+	Nonsense_Mutation	SNP	C	T	p.R3779*	Sample_09_12349A1	Sample_09_12349C2
DNAH9	GRCh37	17	11772560	11772560	+	Missense_Mutation	SNP	C	A	p.A3348D	Sample_10_01626A1	Sample_10_01626B2
DNAH9	GRCh37	17	11790208	11790208	+	Missense_Mutation	SNP	G	T	p.A3680S	Sample_10_05127A1	Sample_10_05127B2
DNAH9	GRCh37	17	11865296	11865296	+	Missense_Mutation	SNP	C	T	p.A4319V	Sample_11_00450A1	Sample_11_00450B2
DNAH9	GRCh37	17	11726327	11726327	+	Silent	SNP	G	A	p.L3074L	Sample_11_10723A1	Sample_11_10723B2
DNAH9	GRCh37	17	11608353	11608353	+	Silent	SNP	C	A	p.A1801A	Sample_11_14322A1	Sample_11_14322B2
DNAH10	GRCh37	12	124285848	124285848	+	Missense_Mutation	SNP	G	A	p.R710H	Sample_09_14275A1	Sample_09_14275C2
DNAH10	GRCh37	12	124284870	124284870	+	Missense_Mutation	SNP	G	T	p.E681D	Sample_09_14275A1	Sample_09_14275C2
DNAH10	GRCh37	12	124402206	124402206	+	Missense_Mutation	SNP	G	A	p.R3575Q	Sample_09_14275A1	Sample_09_14275C2
DNAH10	GRCh37	12	124293464	124293464	+	Silent	SNP	C	T	p.C918C	Sample_10_15714A1	Sample_10_15714C2
DNAH10	GRCh37	12	124363819	124363819	+	Missense_Mutation	SNP	C	T	p.T2676M	Sample_11_00473A1	Sample_11_00473B2
DNAH10	GRCh37	12	124332540	124332540	+	Silent	SNP	C	T	p.A1831A	Sample_12_16262A1	Sample_12_16262B2
DNAH11	GRCh37	7	21913033	21913033	+	Missense_Mutation	SNP	C	A	p.L4044I	Sample_07_15207A1	Sample_07_15207C2
DNAH11	GRCh37	7	21827167	21827167	+	Missense_Mutation	SNP	G	T	p.C3304F	Sample_09_14275A1	Sample_09_14275C2
DNAH11	GRCh37	7	21640407	21640407	+	Silent	SNP	T	G	p.T1038T	Sample_10_14072A1	Sample_10_14072B2
DNAH11	GRCh37	7	21775416	21775416	+	Silent	SNP	A	T	p.V2540V	Sample_11_00450A1	Sample_11_00450B2
DNAH11	GRCh37	7	21934560	21934560	+	Missense_Mutation	SNP	C	T	p.T4338M	Sample_11_00450A1	Sample_11_00450B2
DNAH11	GRCh37	7	21639563	21639564	+	Frame_Shift_Ins	INS	-	T	p.Q945Sfs*10	Sample_11_00995A1	Sample_11_00995B2
DNAH12	GRCh37	3	57343249	57343249	+	Missense_Mutation	SNP	G	A	p.R2839W	Sample_09_06021A1	Sample_09_06021B2
DNAH12	GRCh37	3	57447341	57447341	+	Missense_Mutation	SNP	G	A	p.R848C	Sample_09_09049A1	Sample_09_09049C2
DNAH12	GRCh37	3	57422725	57422725	+	Frame_Shift_Del	DEL	A	-	p.E1515Kfs*3	Sample_11_00995A1	Sample_11_00995B2
DNAH14	GRCh37	1	225545479	225545479	+	Silent	SNP	C	T	p.D2985D	Sample_10_01626A1	Sample_10_01626B2
DNAH14	GRCh37	1	225305442	225305442	+	Silent	SNP	C	T	p.A1308A	Sample_10_15714A1	Sample_10_15714C2
DNAH14	GRCh37	1	225428376	225428376	+	Silent	SNP	T	G	p.T2178T	Sample_12_10360A1	Sample_12_10360B2
DNAH17	GRCh37	17	76565496	76565496	+	Silent	SNP	C	T	p.T386T	Sample_09_12349A1	Sample_09_12349C2
